# Supplementary material for: Effects on Soil Fertility and Crop Productivity Under Residual Agricultural Gypsum and Azospirillum brasilense in Cover Crops in a Consolidated No-Tillage System
Source: Plants (Basel). 2025 Oct 21;14(20):3230. doi: 10.3390/plants14203230 (PMC12567402; doi:10.3390/plants14203230)
Supplement: Supplementary file 1 [file plants-14-03230-s001.zip]

Archive with 1 entries (1 files):
- plants-3895766-supplementary-done.pdf
